# Supplementary material for: ADL+: A Digital Toolkit for Multidomain Cognitive, Physical, and Nutritional Interventions to Prevent Cognitive Decline in Community-Dwelling Older Adults
Source: Int J Environ Res Public Health. 2024 Dec 31;22(1):42. doi: 10.3390/ijerph22010042 (PMC11764548; doi:10.3390/ijerph22010042)
Supplement: Supplementary file 1 [file ijerph-22-00042-s001.zip]

Archive with 1 entries (1 files):
- ijerph-3305701-supplementary.pdf
